# Supplementary material for: CD155 Cooperates with PD-1/PD-L1 to Promote Proliferation of Esophageal Squamous Cancer Cells via PI3K/Akt and MAPK Signaling Pathways
Source: Cancers (Basel). 2022 Nov 15;14(22):5610. doi: 10.3390/cancers14225610 (PMC9688614; doi:10.3390/cancers14225610)
Supplement: Supplementary file 1 [file cancers-14-05610-s001.zip]

Archive with 1 entries (1 files):
- cancers-1999480-supplementary.pdf
